# Supplementary material for: Dispersal Polymorphisms in Invasive Fire Ants
Source: PLoS One. 2016 Apr 15;11(4):e0153955. doi: 10.1371/journal.pone.0153955 (PMC4833347; doi:10.1371/journal.pone.0153955)
Supplement: S1 Dataset — (XLSX) [file pone.0153955.s001.xlsx]

## Sheet: Queen Morphology
Species	Type	Colony ID	Individual ID	Head Width (mm)	Abdomen Mass (mg)	Flight Muscle Ratio	Forewing Length (mm)	Wing Area (mm2)	Wing Loading (mg/mm2)	Drag (mm2)	Aspect Ratio	Wing Mass Density (mg/mm2)
invicta	Parasitic	JAH300	1	1.5	3.603	0.199259	6.61	27.346	0.207197	3.98622	6.391	0.00665545
invicta	Parasitic	JAH300	2	1.5	2.056	0.269986	6.52	27.764	0.150483	3.45666	6.12454	0.00756375
invicta	Parasitic	JAH300	3	1.45	2.648	0.236664	6.69	27.208	0.173625	4.22735	6.57984	0.00668921
invicta	Parasitic	JAH300	4	1.45	3.4	0.196733	6.72	28.006	0.194565	3.92122	6.44982	0.0069985
invicta	Parasitic	JAH300	5	1.55	2.324	0.268019	6.72	28.29	0.160375	3.85221	6.38507	0.00523153
invicta	Parasitic	JAH303	1	1.3	1.739	0.294004	6.71	30.224	0.119739	2.5568	5.95872	0.00522763
invicta	Parasitic	JAH304	1	1.4	2.279	0.267221	6.43	27.632	0.15236	3.15286	5.98508	0.00499421
invicta	Parasitic	JAH304	2	1.3	1.92	0.280126	6.56	27.934	0.136357	2.55677	6.16218	0.00515501
invicta	Parasitic	JAH301	1	1.35	2.917	0.232086	6.58	27.776	0.180876	4.01051	6.23508	0.00633641
invicta	Parasitic	JAH301	2	1.4	3.522	0.199893	6.38	26.894	0.207965	4.14146	6.05405	0.00646984
invicta	Parasitic	JAH301	3	1.4	3.209	0.207279	6.63	26.81	0.191645	3.42268	6.55828	0.00581872
invicta	Parasitic	JAH301	4	1.3	3.75	NA	NA	NA	NA	3.27017	NA	NA
invicta	Parasitic	JAH301	5	1.35	3.624	0.201342	6.5	26.908	0.215958	3.7518	6.28066	0.00773004
invicta	Parasitic	JAH302	1	1.35	4.008	0.179487	6.62	28.516	0.213354	4.66406	6.14734	0.00462898
invicta	Parasitic	JAH302	2	1.4	3.319	0.192366	6.65	27.366	0.192429	4.32562	6.46386	0.00591975
invicta	Parasitic	JAH302	3	1.35	3.404	NA	6.73	28.474	NA	4.40647	6.3627	0.00660251
invicta	Parasitic	JAH302	4	1.4	4.04	0.173964	6.47	26.624	0.225623	4.27345	6.2892	0.00698618
invicta	Parasitic	JAH302	5	1.3	3.308	0.213292	6.34	25.504	0.202949	3.78599	6.3042	0.00517566
invicta	Parasitic	JAH305	1	1.3	2.156	0.267417	6.35	26.288	0.158894	3.57847	6.1355	0.00935788
invicta	Parasitic	JAH305	2	1.4	2.789	0.232928	6.63	27.238	0.17795	3.38854	6.45523	0.00506645
invicta	Parasitic	JAH305	3	1.35	1.887	0.283894	6.61	28.102	0.139634	3.9738	6.21907	0.00540887
invicta	Parasitic	JAH305	4	1.4	2.754	0.238066	6.62	28.12	0.173578	3.61347	6.23391	0.00540541
invicta	Parasitic	JAH305	5	1.35	2.293	0.268445	6.44	26.62	0.161908	3.43673	6.23195	0.00578512
invicta	Parasitic	JAH305	6	1.4	2.048	0.273216	6.47	26.862	0.152334	3.55472	6.23347	0.00632864
invicta	Parasitic	JAH305	7	1.4	2.112	NA	6.71	NA	NA	3.38854	NA	NA
invicta	Parasitic	JAH305	8	1.4	2.799	0.233291	6.62	28.588	0.165384	3.5176	6.13186	0.00524696
invicta	Parasitic	JAH305	9	1.4	2.762	0.238737	6.38	27.418	0.173244	2.86218	5.93835	0.00612736
invicta	Parasitic	JAH305	10	1.4	2.283	0.257177	6.56	27.212	0.153609	4.17919	6.32568	0.0048508
invicta	Parasitic	JAH305	11	1.45	2.803	0.225047	6.61	27.82	0.171064	2.94756	6.28211	0.00323508
invicta	Parasitic	JAH305	12	1.4	1.976	0.279733	6.69	29.452	0.132181	3.31974	6.07851	0.00488931
invicta	Parasitic	JAH305	13	1.35	2.086	NA	6.41	26.622	NA	2.63993	6.17356	0.00570956
invicta	Parasitic	JAH305	14	1.3	2.2	0.272904	6.56	28.006	0.14654	2.85558	6.14634	0.00514176
invicta	Parasitic	JAH305	15	NA	2.58	NA	NA	NA	NA	3.05658	NA	NA
invicta	Claustral	JAH421	1	1.5	6.483	0.124509	6.6	26.552	0.316398	5.37581	6.56222	0.00587526
invicta	Claustral	JAH421	2	1.4	6.143	0.125752	6.46	27.234	0.292869	5.68969	6.12934	0.00587501
invicta	Claustral	JAH421	3	1.5	5.419	0.145997	6.52	26.574	0.277339	5.37581	6.3988	0.00594566
invicta	Claustral	JAH421	4	1.5	5.746	0.138336	6.52	28.03	0.276204	5.13415	6.06641	0.00620763
invicta	Claustral	JAH421	5	1.5	5.72	0.141653	6.6	28.364	0.271788	5.21533	6.143	0.00613454
invicta	Claustral	JAH421	6	1.4	4.986	0.152196	6.47	26.918	0.252879	4.8387	6.22051	0.00386359
invicta	Claustral	JAH421	7	1.5	6.837	0.125254	6.43	27.06	0.326903	5.37581	6.11159	0.00399113
invicta	Claustral	JAH421	8	1.5	6.992	0.122137	6.4	NA	NA	5.60509	NA	NA
invicta	Claustral	JAH422	1	1.4	5.938	0.126784	6.35	26.08	0.30092	5.21533	6.18443	0.0059816
invicta	Claustral	JAH422	2	1.5	4.52	0.155156	6.35	25.962	0.246514	4.05585	6.21254	0.00639396
invicta	Claustral	JAH422	3	1.5	5.763	0.142968	6.34	26.12	0.29644	5.13415	6.15553	0.006049
invicta	Claustral	JAH422	4	1.5	5.065	0.147034	6.57	27.28	0.257038	4.12489	6.32916	0.00674487
invicta	Claustral	JAH422	5	1.5	5.587	0.142534	6.4	26.822	0.280143	4.61959	6.10842	0.00648721
invicta	Claustral	JAH422	6	1.4	3.945	0.172533	6.39	26.284	0.219411	4.60545	6.21399	0.00593517
invicta	Claustral	JAH422	7	1.5	3.951	0.17835	6.48	26.816	0.222889	3.91615	6.26348	0.00656325
invicta	Claustral	JAH422	8	1.5	5.972	0.140881	6.46	27.012	0.294314	4.54769	6.17971	0.0037761
invicta	Claustral	JAH422	9	1.4	4.752	0.15566	6.44	26.788	0.247014	4.26126	6.19286	0.00313573
invicta	Claustral	JAH422	10	1.5	4.645	0.154737	6.31	25.636	0.256124	4.8387	6.21253	0.00374473
invicta	Claustral	JAH422	11	1.5	5.72	0.137393	6.33	26.13	0.294145	4.9152	6.13378	0.00336778
invicta	Claustral	JAH422	12	1.4	5.47	0.143432	6.37	26.034	0.286548	4.8387	6.23445	0.00414842
invicta	Claustral	JAH422	13	1.5	5.293	0.148446	6.47	27.754	0.264322	4.68384	6.03313	0.00389133
invicta	Claustral	JAH422	14	1.5	5.473	0.143986	6.49	27.438	0.272104	5.29588	6.1404	0.00364458
invicta	Claustral	JAH422	15	1.4	5.082	0.156452	6.43	27.316	0.260433	4.32847	6.05431	0.00358764
invicta	Claustral	JAH426	1	1.5	6.212	0.137656	6.5	27.946	0.295821	5.51984	6.04738	0.00572533
invicta	Claustral	JAH426	2	1.5	5.33	0.154939	6.51	28.612	0.258283	4.40215	5.9248	0.00566196
invicta	Claustral	JAH426	3	1.5	6.055	0.133259	6.67	28.316	0.284362	4.47521	6.28463	0.00621557
invicta	Claustral	JAH426	4	1.4	6.409	0.129979	6.63	29.394	0.288698	5.43392	5.98175	0.00639586
invicta	Claustral	JAH426	5	1.4	6.132	0.128892	6.46	28.152	0.294331	5.43392	5.92947	0.00419153
invicta	Claustral	JAH426	6	1.4	5.398	0.14313	6.52	27.64	0.265159	5.21533	6.15201	0.0040521
invicta	Claustral	JAH425	1	1.3	4.941	0.151639	6.69	NA	NA	4.04249	NA	NA
invicta	Claustral	JAH425	2	1.4	5.746	0.130891	6.67	26.766	0.281439	4.61959	6.64857	0.00508107
invicta	Claustral	JAH425	3	1.3	2.599	0.225056	6.49	27.544	0.160834	2.98023	6.11677	0.00479233
invicta	Claustral	JAH425	4	1.4	6.163	0.127485	6.54	26.908	0.299093	5.29588	6.3582	0.0049056
invicta	Claustral	JAH425	5	1.5	5.779	0.13109	6.53	26.378	0.289484	4.54769	6.46613	0.00507999
invicta	Claustral	JAH425	6	1.4	5.666	0.131977	6.48	26.512	0.281797	4.68384	6.3353	0.00512975
invicta	Claustral	JAH425	7	1.4	5.251	0.13648	6.5	26.146	0.269028	4.60545	6.4637	0.00504857
invicta	Claustral	JAH425	8	1.3	4.331	0.158023	6.53	27.792	0.222006	4.12489	6.13715	0.00467761
invicta	Claustral	JAH425	9	1.3	5.58	0.129682	6.53	26.82	0.275727	5.37581	6.35957	0.00469799
invicta	Claustral	JAH425	10	1.4	5.294	0.138707	6.37	26.012	0.275219	4.99111	6.23972	0.00622789
invicta	Claustral	JAH425	11	1.3	4.02	0.175982	6.45	27.802	0.212359	3.72271	5.98554	0.00525142
invicta	Claustral	JAH425	12	1.4	5.352	0.138084	6.48	26.436	0.281888	4.9152	6.35352	0.00718717
invicta	Claustral	JAH425	13	1.4	5.736	0.132277	6.49	25.806	0.293536	4.9152	6.52873	0.00341006
invicta	Claustral	JAH425	14	1.4	5.74	0.130625	6.4	25.88	0.291963	5.29588	6.33076	0.00324575
invicta	Claustral	JAH425	15	1.3	4.687	0.15023	6.32	25.832	0.248664	4.40215	6.18495	0.00472282
invicta	Claustral	JAH425	16	1.4	6.522	0.122843	6.63	27.998	0.300057	5.06645	6.28001	0.00271448
invicta	Claustral	JAH425	17	1.3	5.498	0.131658	6.55	27.566	0.264239	5.29588	6.22542	0.00246681
invicta	Claustral	JAH425	18	1.3	4.804	0.158395	6.61	27.594	0.243894	4.76159	6.33357	0.00456621
invicta	Claustral	JAH425	19	1.4	5.089	0.151379	6.38	26.148	0.273099	4.99111	6.22677	0.00390087
invicta	Claustral	JAH425	20	1.4	3.882	0.181834	6.49	26.984	0.215424	3.65711	6.24371	0.00481767
invicta	Claustral	JAH425	21	1.3	5.065	0.149914	6.65	28.068	0.248824	4.9152	6.30219	0.00391905
invicta	Claustral	JAH425	22	1.4	5.27	0.138195	6.28	25.88	0.272334	4.76159	6.09558	0.00285935
invicta	Claustral	JAH425	23	1.3	5.317	0.144483	6.51	26.036	0.276732	4.76159	6.511	0.00337994
invicta	Claustral	JAH425	24	1.3	6.404	0.11817	6.5	26.878	0.305715	5.60509	6.28767	0.00439021
invicta	Claustral	JAH425	25	1.3	4.497	0.155566	6.58	27.824	0.226639	4.05585	6.22432	0.00265957
invicta	Claustral	JAH425	26	1.3	6.078	0.122809	6.44	26.658	0.293233	4.76159	6.22306	0.00285093
invicta	Claustral	JAH425	27	1.4	4.742	0.145345	6.5	26.472	0.245089	4.25416	6.3841	0.00528861
invicta	Claustral	JAH425	28	1.4	6.068	0.132762	6.5	27.168	0.292219	5.29588	6.22055	0.00265018
invicta	Claustral	JAH425	29	1.4	2.055	0.266719	6.46	26.204	0.146657	3.02415	6.37026	0.00274767
geminata	Claustral	JAH700	1	1.5	6.262	0.12707	6.96	32.312	0.257923	5.13415	5.99673	0.00451845
geminata	Claustral	JAH429	1	1.6	4.869	0.154143	7.26	35.22	0.205934	5.05233	5.9861	0.00653038
geminata	Claustral	JAH429	2	1.6	6.928	0.113744	7.17	35.128	0.258284	4.96984	5.85389	0.00512412
geminata	Claustral	JAH429	3	1.7	5.169	0.145353	7.25	34.514	0.217274	4.68384	6.09173	0.00515733
geminata	Claustral	JAH429	4	1.6	6.908	0.116026	7.22	34.726	0.262339	5.13415	6.00454	0.00443472
geminata	Claustral	JAH429	5	1.7	5.933	0.119117	6.92	32.446	0.242958	5.53394	5.90352	0.00246564
geminata	Claustral	JAH430	1	1.5	4.593	0.150923	7.2	33.41	0.197725	4.25416	6.20652	0.00634541
geminata	Claustral	JAH430	2	1.6	4.331	0.144257	7.4	34.15	0.182284	4.0272	6.41406	0.00421669
geminata	Claustral	JAH430	3	1.6	6.514	0.117709	7.18	33.29	0.256984	5.26002	6.19434	0.00540703
geminata	Claustral	JAH430	4	1.6	5.682	0.136609	7.27	34.218	0.22719	4.54769	6.17837	0.00280554
geminata	Claustral	JAH430	5	1.6	6.358	0.115449	7.04	31.932	0.263936	4.96984	6.20839	0.00313165
geminata	Claustral	JAH430	6	1.6	4.327	0.166512	7.31	34.078	0.189448	4.10355	6.27221	0.00217149
geminata	Claustral	JAH430	7	1.6	5.603	0.125908	7.27	32.542	0.232592	4.96984	6.49658	0.00227398
geminata	Parasitic	JAH604	1	1.7	2.471	0.195581	6.87	31.47	0.136638	3.31974	5.99897	0.00489355
geminata	Parasitic	JAH603	1	1.7	2.122	0.206905	6.74	30.054	0.131064	2.95876	6.04613	0.00672124
geminata	Parasitic	JAH603	2	1.6	2.356	0.188623	6.56	28.518	0.142401	3.25021	6.03599	0.00413774
geminata	Parasitic	JAH601	1	1.5	1.933	0.199359	6.65	28.562	0.120125	3.17993	6.19319	0.00462153
geminata	Parasitic	JAH601	2	1.5	1.91	0.202687	6.63	29.606	0.115652	3.08884	5.93892	0.00520165
geminata	Parasitic	JAH601	3	1.5	2.062	0.194956	6.56	27.608	0.127825	3.10887	6.23495	0.00550565
geminata	Parasitic	JAH602	1	1.6	2.444	0.199906	6.84	30.176	0.141072	4.44662	6.2017	0.00510339
geminata	Parasitic	JAH602	2	1.6	2.197	0.200255	6.75	29.28	0.13388	4.0272	6.22439	0.00546448
geminata	Parasitic	JAH602	3	1.6	2.663	0.182723	6.71	29.78	0.148489	4.52638	6.04756	0.00449966
geminata	Parasitic	JAH602	4	1.6	2.901	0.181645	6.82	30.444	0.154973	3.91598	6.11121	0.0046643
geminata	Parasitic	JAH602	5	1.7	2.752	0.187446	6.74	30.082	0.154644	3.70133	6.0405	0.00591716
geminata	Parasitic	JAH602	6	1.6	2.531	0.184744	6.7	28.934	0.144985	4.10355	6.20585	0.00463123
geminata	Parasitic	JAH602	7	1.6	2.537	0.184836	6.65	29.744	0.142785	3.279	5.94708	0.00490855
geminata	Parasitic	JAH602	8	1.6	2.655	0.182008	6.5	28.266	0.152197	4.10355	5.97891	0.00481143
geminata	Parasitic	JAH602	9	1.6	2.664	0.182365	6.72	29.624	0.1516	4.17919	6.09754	0.00513097
geminata	Parasitic	JAH602	10	1.6	2.552	0.196305	6.58	29.072	0.148941	4.52638	5.95713	0.00467804
geminata	Parasitic	JAH602	11	1.6	2.648	0.196852	6.73	29.044	0.155316	4.25416	6.23783	0.00557774
geminata	Parasitic	JAH602	12	1.6	2.517	0.196285	6.69	29.242	0.149135	3.87228	6.12217	0.00506121
geminata	Parasitic	JAH602	13	1.6	2.566	0.191042	6.73	29.954	0.146091	4.12007	6.04833	0.00634306
geminata	Parasitic	JAH602	14	1.7	2.814	0.182167	6.82	30.354	0.154444	3.65711	6.12933	0.00448046
geminata	Parasitic	JAH602	15	1.6	2.404	0.193691	6.67	28.414	0.142817	3.45666	6.26295	0.00457521
geminata	Parasitic	JAH605	1	1.4	2.295	0.178801	6.54	27.668	0.13503	3.38854	6.18355	0.00477085
geminata	Parasitic	JAH605	2	1.5	2.751	0.170302	6.67	29.048	0.148375	3.77356	6.12626	0.00468191
geminata	Parasitic	JAH605	3	1.5	2.179	0.194287	6.65	28.554	0.129964	3.52411	6.19493	0.00602367
geminata	Parasitic	JAH605	4	1.5	2.488	0.167052	6.54	28.27	0.137637	3.72271	6.05187	0.00424478
geminata	Parasitic	JAH605	5	1.5	2.282	0.182332	6.45	28.144	0.131929	3.59092	5.91281	0.00504548
geminata	Parasitic	JAH605	6	1.5	2.178	0.192987	6.61	28.632	0.128493	3.31974	6.10395	0.00502934
geminata	Parasitic	JAH605	7	1.5	2.285	0.191523	6.51	27.818	0.135704	3.15286	6.09391	0.00546409
geminata	Parasitic	JAH605	8	1.5	2.477	0.177651	6.57	28.5	0.141614	3.55472	6.05823	0.00533333
geminata	Parasitic	JAH605	9	1.4	2.381	0.184326	6.71	28.95	0.13399	3.15286	6.22095	0.00504318
geminata	Parasitic	JAH605	10	1.5	2.407	0.188004	6.57	28.87	0.137444	3.45666	5.98059	0.00457222
geminata	Parasitic	JAH605	11	1.5	2.293	0.17993	6.59	28.718	0.129083	3.15286	6.0489	0.00466606
geminata	Parasitic	JAH605	12	1.5	2.386	0.197451	6.58	28.054	0.142618	3.59092	6.17329	0.00463392
geminata	Parasitic	JAH605	13	1.5	2.517	0.186284	6.7	28.642	0.143565	3.45666	6.26912	0.00425948
geminata	Parasitic	JAH605	14	1.5	2.651	0.183943	6.57	28.088	0.150776	3.72271	6.14709	0.00434349
geminata	Parasitic	JAH605	15	1.5	2.468	0.188288	6.71	29.018	0.139465	3.91598	6.20637	0.00468675
geminata	Parasitic	JAH605	16	1.6	2.528	0.181686	6.74	29.902	0.138051	3.77356	6.07686	0.00474885
geminata	Parasitic	JAH605	17	1.6	2.959	0.178094	6.66	28.826	0.163429	3.77356	6.15494	0.0045792

## Sheet: Flight Duration
Specimen ID	Colony ID	Total Flight Time (s)	Mean Flight Time (s)	Head Width (mm)	Abdomen Mass (mg)	Flight Muscle Ratio	Wing Loading (mg/mm2)
JAH555	Colony1	521	86.8333	1.4	3.156	0.200691	0.190977
JAH554	Colony1	2942	490.333	1.4	5.297	0.151458	0.265083
JAH557	Colony1	2045	340.833	1.3	3.996	0.169604	0.215047
JAH560	Colony1	268	53.6	1.4	1.684	0.262207	0.116427
JAH564	Colony1	2517	419.5	1.4	3.526	0.177867	0.20986
JAH559	Colony1	4520	753.333	1.3	2.026	0.255783	0.145446
JAH561	Colony1	253	42.1667	1.5	5.916	0.134106	0.275296
JAH562	Colony1	1920	320	1.4	3.462	0.182486	0.187387
JAH556	Colony1	4756	792.667	1.4	3.481	0.176379	0.194489
JAH565	Colony1	692	115.333	1.5	5.218	0.145396	0.261152
JAH547	Colony1	413	68.8333	1.4	1.674	0.267597	0.112925
JAH569	Colony1	3597	599.5	1.4	3.28	0.186136	0.181538
JAH548	Colony1	112	18.6667	1.3	3.457	0.184312	0.189917
JAH567	Colony1	2450	408.333	1.3	3.228	0.19025	0.183971
JAH545	Colony1	2099	349.833	1.3	2.957	0.200609	0.164897
JAH570	Colony1	1392	232	1.4	3.611	0.179868	0.203406
JAH571	Colony1	2209	368.167	1.4	3.417	0.178373	0.19016
JAH572	Colony1	319	53.1667	1.4	3.109	0.19498	0.18135
JAH566	Colony1	2764	691	1.4	3.412	0.185347	0.189576
JAH544	Colony1	2237	372.833	1.3	3.698	0.165202	0.20372
JAH575	Colony1	4441	740.167	1.4	3.626	0.191378	0.192141
JAH580	Colony2	730	121.667	1.4	5.185	0.147534	0.233828
JAH577	Colony2	4173	695.5	1.4	3.791	0.16761	0.194579
JAH576	Colony2	67	11.1667	1.4	4.463	0.165105	0.224034
JAH579	Colony2	222	55.5	1.4	4.682	0.155457	0.231084
JAH581	Colony3	47	7.83333	1.3	4.708	0.171859	0.225917
JAH582	Colony3	3711	618.5	1.4	4.425	0.161479	0.218679
JAH583	Colony3	61	10.1667	1.3	3.832	0.171225	0.196503
JAH588	Colony3	2668	444.667	1.4	2.569	0.228034	0.154752
JAH584	Colony3	4	2	1.4	4.437	0.165009	0.211565
JAH586	Colony3	1129	188.167	1.4	3.396	0.196139	0.176876
JAH587	Colony3	4271	711.833	1.4	3.028	0.205177	0.165737
